# Supplementary material for: Monitoring Hip Joint Muscle Function in Osteoarthritis Patients Following Arthroplasty: A Prospective Cohort Study
Source: J Clin Med. 2025 Feb 3;14(3):976. doi: 10.3390/jcm14030976 (PMC11818077; doi:10.3390/jcm14030976)
Supplement: Supplementary file 1 [file jcm-14-00976-s001.zip]

Archive with 1 entries (1 files):
- jcm-3402775-supplementary.pdf
